# Supplementary material for: Maya Vanilla (Vanilla cribbiana Soto Arenas): A New Species in Commerce
Source: Plants (Basel). 2025 Jan 21;14(3):300. doi: 10.3390/plants14030300 (PMC11820238; doi:10.3390/plants14030300)
Supplement: Supplementary file 1 [file plants-14-00300-s001.zip]

Archive with 1 entries (1 files):
- plants-3372975-supplementary.pptx
